# Supplementary material for: DNA methylation predicts infection risk in kidney transplant recipients
Source: Life Sci Alliance. 2025 May 5;8(7):e202403124. doi: 10.26508/lsa.202403124 (PMC12053434; doi:10.26508/lsa.202403124)
Supplement: Supplementary file 1 [file LSA-2024-03124_TableS1.xlsx]

## Sheet: Table S1
Table S1. ATG-associated hyper-methylated sites
chromosome	start	end	FDR	Hit
chr1	2229517	2229518	0.0063	SKI
chr1	2229610	2229611	0.0089	SKI
chr1	2229724	2229725	0.0061	SKI
chr1	3347817	3347818	0.0088	PRDM16
chr1	5746903	5746904	0.0065
chr1	6464681	6464682	0.0079	TNFRSF25
chr1	9627499	9627500	0.0092
chr1	10450066	10450067	0.0087	CENPS-CORT,CORT
chr1	10496342	10496343	0.0057	PEX14
chr1	10496351	10496352	0.0064	PEX14
chr1	15949765	15949766	0.0088	ZBTB17
chr1	15949873	15949874	0.0086	ZBTB17
chr1	18106435	18106436	0.0096	IGSF21
chr1	24188020	24188021	0.0061	IFNLR1
chr1	25922554	25922555	0.0057
chr1	26702799	26702800	0.0049	ARID1A
chr1	26864266	26864267	0.0033	SFN
chr1	27114100	27114101	0.0036	SLC9A1
chr1	27114120	27114121	0.005	SLC9A1
chr1	27114138	27114139	0.0005	SLC9A1
chr1	27114161	27114162	0.0098	SLC9A1
chr1	27114164	27114165	0.0054	SLC9A1
chr1	27114188	27114189	0.0007	SLC9A1
chr1	27114230	27114231	0.0047	SLC9A1
chr1	44724767	44724768	0.0071	ARMH1
chr1	44724797	44724798	0.0079	ARMH1
chr1	44724864	44724865	0.0069	ARMH1
chr1	44724880	44724881	0.0069	ARMH1
chr1	65064873	65064874	0.0094	JAK1
chr1	109214963	109214964	0.0064	SARS1
chr1	111200544	111200545	0.0093	DENND2D,CHI3L2
chr1	111227652	111227653	0.0079	CHI3L2
chr1	119415418	119415419	0.0064	HSD3B2
chr1	153805245	153805246	0.0064	GATAD2B
chr1	154403868	154403869	0.0093	IL6R
chr1	154407272	154407273	0.0088	IL6R
chr1	154408274	154408275	0.0084	IL6R
chr1	154408279	154408280	0.0086	IL6R
chr1	154408357	154408358	0.0067	IL6R
chr1	155009261	155009262	0.0023	ZBTB7B
chr1	155009268	155009269	0.0057	ZBTB7B
chr1	155009275	155009276	0.005	ZBTB7B
chr1	155009321	155009322	0.0063	ZBTB7B
chr1	155009329	155009330	0.0079	ZBTB7B
chr1	155009353	155009354	0.0006	ZBTB7B
chr1	155009365	155009366	0.0005	ZBTB7B
chr1	159076770	159076771	0.0063	AIM2
chr1	159077183	159077184	0.0037	AIM2
chr1	159077244	159077245	0.005	AIM2
chr1	160206102	160206103	0.0074	PEA15
chr1	203277354	203277355	0.0098
chr1	203304530	203304531	0.0086	BTG2
chr1	203304606	203304607	0.009	BTG2
chr1	203304625	203304626	0.0057	BTG2
chr1	206910011	206910012	0.0084	FCMR
chr1	212284082	212284083	0.0087	PPP2R5A
chr1	228178793	228178794	0.0078	IBA57
chr1	235103338	235103339	0.0023
chr1	235103376	235103377	0.007
chr1	244600115	244600116	0.0094	CATSPERE
chr1	244600178	244600179	0.0086	CATSPERE
chr10	3467512	3467513	0.0061
chr10	3467525	3467526	0.0065
chr10	3467619	3467620	0.0064
chr10	61993000	61993001	0.0036	ARID5B
chr10	70785642	70785643	0.0095	TBATA
chr10	70785655	70785656	0.0076	TBATA
chr10	70785679	70785680	0.0098	TBATA
chr10	72089409	72089410	0.0057	SPOCK2
chr10	79348304	79348305	0.0056	PPIF
chr10	79348309	79348310	0.0063	PPIF
chr10	79348335	79348336	0.0086	PPIF
chr10	103476476	103476477	0.008	CALHM3
chr10	114522696	114522697	0.0094	ABLIM1
chr10	119654256	119654257	0.009	BAG3
chr10	119654415	119654416	0.0093	BAG3
chr10	124672019	124672020	0.0063	FAM53B,ENSG00000258539
chr10	132458944	132458945	0.007
chr11	848010	848011	0.0026	TSPAN4
chr11	848018	848019	0.0081	TSPAN4
chr11	848044	848045	0.0049	TSPAN4
chr11	848158	848159	0.008	TSPAN4
chr11	46333733	46333734	0.0081	DGKZ
chr11	58621817	58621818	0.0076	CNTF,ZFP91,ZFP91-CNTF
chr11	60981763	60981764	0.0096	CD6
chr11	61104696	61104697	0.0086	CD5
chr11	61333994	61333995	0.0079	DDB1,TKFC
chr11	61718748	61718749	0.0098	DAGLA
chr11	65428581	65428582	0.0064
chr11	66011751	66011752	0.0036	CST6
chr11	66011758	66011759	0.0055	CST6
chr11	66011792	66011793	0.008	CST6
chr11	66313446	66313447	0.0064
chr11	67505960	67505961	0.0032	CDK2AP2,PITPNM1
chr11	67506036	67506037	0.0064	CDK2AP2,PITPNM1
chr11	68010562	68010563	0.0094	ALDH3B1
chr11	71489360	71489361	0.0036	NADSYN1
chr11	73983644	73983645	0.0065	UCP2
chr11	73983659	73983660	0.0063	UCP2
chr11	73983689	73983690	0.0086	UCP2
chr11	73983756	73983757	0.002	UCP2
chr11	73983809	73983810	0.0005	UCP2
chr11	118212401	118212402	0.0092	JAML
chr11	118786418	118786419	0.001	DDX6
chr11	119169565	119169566	0.0031	NLRX1
chr12	6791265	6791266	0.0079	CD4
chr12	14843209	14843210	0.0056	ART4,C12orf60
chr12	14843215	14843216	0.0088	ART4,C12orf60
chr12	14843295	14843296	0.0071	ART4,C12orf60
chr12	46374160	46374161	0.0072	SLC38A2
chr12	53500293	53500294	0.0076	TARBP2,MAP3K12
chr12	54283224	54283225	0.0098	HNRNPA1
chr12	54415413	54415414	0.0064	ITGA5
chr12	54415455	54415456	0.0006	ITGA5
chr12	56300749	56300750	0.0098	CS,ENSG00000144785
chr12	56300795	56300796	0.005	CS,ENSG00000144785
chr12	56338831	56338832	0.0057	IL23A
chr12	57851259	57851260	0.0043
chr12	57851284	57851285	0.0044
chr12	75209968	75209969	0.0044	KCNC2
chr12	107903475	107903476	0.0097
chr12	114700640	114700641	0.0064
chr12	121799536	121799537	0.0004	RHOF
chr12	131209671	131209672	0.008
chr12	131209746	131209747	0.0063
chr13	23559325	23559326	0.0072
chr13	23559374	23559375	0.0097
chr13	24511177	24511178	0.0081	PARP4
chr13	50128845	50128846	0.007
chr13	99087179	99087180	0.0087	DOCK9
chr14	60641509	60641510	0.0065
chr14	77121040	77121041	0.0088	ENSG00000259164,TMEM63C
chr14	91364983	91364984	0.0044	CCDC88C
chr14	91364994	91364995	0.0065	CCDC88C
chr14	102949424	102949425	0.0035	CDC42BPB
chr14	102949536	102949537	0.0091	CDC42BPB
chr14	102949545	102949546	0.0063	CDC42BPB
chr14	102949551	102949552	0.0044	CDC42BPB
chr14	102949559	102949560	0.0072	CDC42BPB
chr14	102949571	102949572	0.0081	CDC42BPB
chr14	102949591	102949592	0.0045	CDC42BPB
chr14	104275553	104275554	0.0074
chr14	105394561	105394562	0.0063	PACS2
chr14	105394564	105394565	0.0043	PACS2
chr14	105394567	105394568	0.0046	PACS2
chr14	105394579	105394580	0.0055	PACS2
chr14	105394582	105394583	0.0055	PACS2
chr14	105394603	105394604	0.0035	PACS2
chr14	105394605	105394606	0.0032	PACS2
chr14	105394617	105394618	0.0044	PACS2
chr14	105394621	105394622	0.0064	PACS2
chr15	28993524	28993525	0.0097	APBA2
chr15	28993569	28993570	0.0036	APBA2
chr15	41511453	41511454	0.0072	LTK
chr15	43800402	43800403	0.0093	SERINC4,HYPK,ENSG00000262560,SERF2
chr15	44664015	44664016	0.0086	SPG11
chr15	44736072	44736073	0.0078	TRIM69
chr15	52261974	52261975	0.0023	MYO5C
chr15	72228230	72228231	0.0097	PKM
chr15	72228240	72228241	0.0081	PKM
chr15	72228274	72228275	0.0037	PKM
chr15	89999992	89999993	0.007	ZNF710
chr15	99438710	99438711	0.0079
chr15	100597048	100597049	0.0092	LINS1
chr16	324513	324514	0.0072	AXIN1
chr16	2039693	2039694	0.0064	NHERF2,NTHL1
chr16	4615989	4615990	0.0058	UBALD1,MGRN1
chr16	4616046	4616047	0.0063	UBALD1,MGRN1
chr16	4701584	4701585	0.0083	ANKS3
chr16	4701652	4701653	0.0097	ANKS3
chr16	29811208	29811209	0.0028	MAZ,PRRT2,ENSG00000280893
chr16	29975979	29975980	0.0098	TAOK2
chr16	30985289	30985290	0.0093	HSD3B7,SETD1A
chr16	30985343	30985344	0.0089	HSD3B7,SETD1A
chr16	31095542	31095543	0.0072	ENSG00000255439,VKORC1
chr16	66697526	66697527	0.0064	CMTM4
chr16	66697562	66697563	0.0069	CMTM4
chr16	67415932	67415933	0.0074	ZDHHC1
chr16	68000324	68000325	0.0088	DPEP2,DUS2
chr16	68384570	68384571	0.0097	SMPD3
chr16	85436977	85436978	0.0063	GSE1
chr16	85436986	85436987	0.005	GSE1
chr16	85436998	85436999	0.0081	GSE1
chr16	85437025	85437026	0.008	GSE1
chr16	85437068	85437069	0.0006	GSE1
chr16	85437074	85437075	0.0006	GSE1
chr16	85437078	85437079	0.0004	GSE1
chr16	85437129	85437130	0.0081	GSE1
chr16	85437132	85437133	0.0009	GSE1
chr16	85437137	85437138	0.0063	GSE1
chr16	85901950	85901951	0.0097	IRF8
chr16	85947704	85947705	0.0044
chr16	85947730	85947731	0.0055
chr16	85947852	85947853	0.0064
chr16	87833194	87833195	0.0087	SLC7A5
chr16	87833207	87833208	0.0098	SLC7A5
chr16	88200566	88200567	0.0079
chr16	89097205	89097206	0.0026	ACSF3
chr16	89097217	89097218	0.0044	ACSF3
chr16	89097232	89097233	0.0043	ACSF3
chr16	89097290	89097291	0.007	ACSF3
chr16	89114298	89114299	0.0098	ACSF3
chr17	1470751	1470752	0.005	MYO1C
chr17	1470757	1470758	0.0081	MYO1C
chr17	1470764	1470765	0.0057	MYO1C
chr17	1470801	1470802	0.0093	MYO1C
chr17	1493084	1493085	0.0057	MYO1C
chr17	3893642	3893643	0.0098	CAMKK1
chr17	4003346	4003347	0.0086
chr17	4003359	4003360	0.0099
chr17	4003419	4003420	0.0058
chr17	6995888	6995889	0.0086	ALOX12
chr17	6995932	6995933	0.0072	ALOX12
chr17	6995941	6995942	0.0079	ALOX12
chr17	6995964	6995965	0.0077	ALOX12
chr17	6995978	6995979	0.0086	ALOX12
chr17	6996013	6996014	0.0096	ALOX12
chr17	7583556	7583557	0.0071	MPDU1
chr17	35120189	35120190	0.007	ENSG00000267618,RAD51D,FNDC8
chr17	35120217	35120218	0.0081	ENSG00000267618,RAD51D,FNDC8
chr17	37125048	37125049	0.0093	ACACA
chr17	37125058	37125059	0.0064	ACACA
chr17	38729727	38729728	0.0087	MLLT6,CISD3
chr17	40337523	40337524	0.0097	RARA
chr17	42025332	42025333	0.0086	NKIRAS2,ZNF385C
chr17	42308697	42308698	0.0079	STAT5A
chr17	43696400	43696401	0.0081
chr17	47945443	47945444	0.0076	PNPO
chr17	49854228	49854229	0.0057
chr17	64321315	64321316	0.0095	PECAM1
chr17	64321323	64321324	0.0052	PECAM1
chr17	64321333	64321334	0.0057	PECAM1
chr17	76481500	76481501	0.0097	RHBDF2
chr17	76643846	76643847	0.0095	ST6GALNAC1
chr17	78168036	78168037	0.0063	SYNGR2
chr17	78168063	78168064	0.0057	SYNGR2
chr17	80781642	80781643	0.0048	RPTOR
chr17	81577391	81577392	0.0064	NPLOC4
chr17	81577439	81577440	0.0079	NPLOC4
chr17	81577452	81577453	0.0064	NPLOC4
chr17	81577500	81577501	0.0086	NPLOC4
chr17	81577541	81577542	0.0033	NPLOC4
chr17	82237217	82237218	0.0049	SLC16A3
chr17	82237225	82237226	0.0087	SLC16A3
chr17	82237264	82237265	0.0076	SLC16A3
chr17	82237287	82237288	0.0058	SLC16A3
chr17	82237292	82237293	0.0067	SLC16A3
chr17	82237299	82237300	0.009	SLC16A3
chr17	82237322	82237323	0.0072	SLC16A3
chr17	82237343	82237344	0.0047	SLC16A3
chr17	82237387	82237388	0.0077	SLC16A3
chr17	82237508	82237509	0.0079	SLC16A3
chr17	82237514	82237515	0.0098	SLC16A3
chr17	82237526	82237527	0.0098	SLC16A3
chr17	82244999	82245000	0.0066	SLC16A3,CSNK1D
chr17	82245013	82245014	0.0064	SLC16A3,CSNK1D
chr17	82245028	82245029	0.0081	SLC16A3,CSNK1D
chr17	82245070	82245071	0.0078	SLC16A3,CSNK1D
chr17	82245076	82245077	0.0095	SLC16A3,CSNK1D
chr18	11885878	11885879	0.0076	MPPE1,GNAL
chr18	11885893	11885894	0.0075	MPPE1,GNAL
chr18	11885903	11885904	0.0086	MPPE1,GNAL
chr18	13502015	13502016	0.0071	LDLRAD4
chr18	13502082	13502083	0.0089	LDLRAD4
chr19	2273048	2273049	0.0072	OAZ1,ENSG00000273734
chr19	2273051	2273052	0.0084	OAZ1,ENSG00000273734
chr19	2273071	2273072	0.0005	OAZ1,ENSG00000273734
chr19	2273075	2273076	0.0023	OAZ1,ENSG00000273734
chr19	2273089	2273090	0.0016	OAZ1,ENSG00000273734
chr19	2273112	2273113	0.0057	OAZ1,ENSG00000273734
chr19	2273131	2273132	0.0066	OAZ1,ENSG00000273734
chr19	2273158	2273159	0.0036	OAZ1,ENSG00000273734
chr19	6272112	6272113	0.0064	MLLT1
chr19	6272140	6272141	0.0087	MLLT1
chr19	6272164	6272165	0.0084	MLLT1
chr19	6272187	6272188	0.0098	MLLT1
chr19	6272191	6272192	0.0061	MLLT1
chr19	10545023	10545024	0.0099	ATG4D
chr19	14434374	14434375	0.008	PKN1
chr19	14434518	14434519	0.0044	PKN1
chr19	35557694	35557695	0.0079	ATP4A
chr19	35714270	35714271	0.0081	ZBTB32
chr19	38213859	38213860	0.0089	DPF1
chr19	38213875	38213876	0.0057	DPF1
chr19	38304205	38304206	0.0088	ENSG00000267748,YIF1B,C19orf33
chr19	40806803	40806804	0.0083	EGLN2,RAB4B-EGLN2,ENSG00000268797
chr19	40806812	40806813	0.0069	EGLN2,RAB4B-EGLN2,ENSG00000268797
chr19	40806820	40806821	0.0064	EGLN2,RAB4B-EGLN2,ENSG00000268797
chr19	46697452	46697453	0.0098	PRKD2
chr19	51750969	51750970	0.0093	FPR2,FPR1
chr19	51751044	51751045	0.0096	FPR2,FPR1
chr19	54616574	54616575	0.0098	LILRB1
chr19	54616896	54616897	0.0061	LILRB1
chr19	54923696	54923697	0.009	NLRP7
chr2	9409039	9409040	0.0036	ITGB1BP1
chr2	25252838	25252839	0.0029	DNMT3A
chr2	25252855	25252856	0.0033	DNMT3A
chr2	25252857	25252858	0.0057	DNMT3A
chr2	25252859	25252860	0.0036	DNMT3A
chr2	43171032	43171033	0.0088
chr2	43171064	43171065	0.0088
chr2	43171104	43171105	0.0057
chr2	43171115	43171116	0.0096
chr2	43171132	43171133	0.0084
chr2	54575631	54575632	0.0097	SPTBN1
chr2	85324727	85324728	0.0036	TGOLN2
chr2	86793981	86793982	0.0086	CD8A
chr2	104758624	104758625	0.0079
chr2	106138701	106138702	0.0089	UXS1
chr2	108989062	108989063	0.0079	EDAR
chr2	108989151	108989152	0.0032	EDAR
chr2	108989162	108989163	0.0094	EDAR
chr2	161424606	161424607	0.0061	TBR1,SLC4A10
chr2	181455025	181455026	0.0064
chr2	218290414	218290415	0.0096	PNKD,TMBIM1
chr2	231461957	231461958	0.0084	NCL
chr2	231528630	231528631	0.0072	NMUR1
chr2	239275422	239275423	0.007	HDAC4
chr2	239275435	239275436	0.007	HDAC4
chr2	239275451	239275452	0.0086	HDAC4
chr2	239275456	239275457	0.0083	HDAC4
chr2	239275474	239275475	0.0079	HDAC4
chr2	239275502	239275503	0.0072	HDAC4
chr2	239275517	239275518	0.0079	HDAC4
chr20	1329156	1329157	0.0094	ENSG00000274322,SDCBP2
chr20	3071628	3071629	0.0099	OXT
chr20	4869682	4869683	0.0077	SLC23A2
chr20	4869689	4869690	0.0069	SLC23A2
chr20	25585769	25585770	0.0045	NINL
chr20	45910030	45910031	0.0031	PLTP
chr20	45910036	45910037	0.0033	PLTP
chr20	53583055	53583056	0.0065	ZNF217
chr20	63537304	63537305	0.0071	PTK6
chr20	63537317	63537318	0.0056	PTK6
chr20	63537321	63537322	0.0047	PTK6
chr20	63537325	63537326	0.0023	PTK6
chr20	63537374	63537375	0.0026	PTK6
chr20	63537383	63537384	0.0057	PTK6
chr21	44921474	44921475	0.0033	ITGB2
chr22	30421831	30421832	0.0089	RNF215,SEC14L2,ENSG00000249590
chr22	35648099	35648100	0.0072	APOL6
chr22	35648104	35648105	0.0033	APOL6
chr22	35648179	35648180	0.0088	APOL6
chr22	35648187	35648188	0.0084	APOL6
chr22	37675670	37675671	0.0097	LGALS1
chr22	39076552	39076553	0.0055	APOBEC3G
chr22	39076579	39076580	0.0071	APOBEC3G
chr22	39152126	39152127	0.008	CBX7
chr22	39405379	39405380	0.0023	TAB1
chr22	39405498	39405499	0.0072	TAB1
chr22	39405517	39405518	0.0098	TAB1
chr22	43129268	43129269	0.0057	BIK
chr22	43129278	43129279	0.0076	BIK
chr22	43129311	43129312	0.0081	BIK
chr22	43129314	43129315	0.0025	BIK
chr22	43129324	43129325	0.0052	BIK
chr22	43129425	43129426	0.0055	BIK
chr22	46739632	46739633	0.0072	CERK
chr3	15451128	15451129	0.0086	EAF1,ENSG00000293553,COLQ
chr3	38004542	38004543	0.0089	VILL
chr3	38010147	38010148	0.0084	PLCD1
chr3	45464704	45464705	0.0072	LARS2
chr3	48223632	48223633	0.0085	CAMP
chr3	48466944	48466945	0.0081	ATRIP,TREX1,SHISA5
chr3	48466992	48466993	0.0069	ATRIP,TREX1,SHISA5
chr3	48564143	48564144	0.0079	UCN2,COL7A1
chr3	48564152	48564153	0.007	UCN2,COL7A1
chr3	48564165	48564166	0.0077	UCN2,COL7A1
chr3	48564288	48564289	0.0055	UCN2,COL7A1
chr3	50273717	50273718	0.0064	SEMA3B
chr3	50273754	50273755	0.0047	SEMA3B
chr3	50273791	50273792	0.0043	SEMA3B
chr3	51955868	51955869	0.0074	GPR62
chr3	51974517	51974518	0.0057	PCBP4,ABHD14B,ABHD14A,ABHD14A-ACY1
chr3	52197824	52197825	0.0095	ALAS1
chr3	52197832	52197833	0.002	ALAS1
chr3	122515179	122515180	0.0064	KPNA1
chr3	129441292	129441293	0.0036	MBD4,IFT122
chr3	129441311	129441312	0.0052	MBD4,IFT122
chr3	129441340	129441341	0.002	MBD4,IFT122
chr3	129441349	129441350	0.0033	MBD4,IFT122
chr3	129441369	129441370	0.0057	MBD4,IFT122
chr3	129441432	129441433	0.0058	MBD4,IFT122
chr3	137149043	137149044	0.0064
chr3	152403368	152403369	0.0055	MBNL1
chr3	157130214	157130215	0.0061
chr3	185649383	185649384	0.0065	IGF2BP2
chr3	185649389	185649390	0.0063	IGF2BP2
chr3	185649428	185649429	0.0088	IGF2BP2
chr3	187669876	187669877	0.0087	SST
chr3	187669946	187669947	0.0097	SST
chr4	687708	687709	0.0098	SLC49A3
chr4	3370369	3370370	0.0033	RGS12
chr4	3370396	3370397	0.0057	RGS12
chr4	3370479	3370480	0.0098	RGS12
chr4	3370521	3370522	0.0079	RGS12
chr4	3371202	3371203	0.0045	RGS12
chr4	3371279	3371280	0.0072	RGS12
chr5	1494852	1494853	0.0096	LPCAT1
chr5	1494862	1494863	0.0098	LPCAT1
chr5	1494865	1494866	0.0098	LPCAT1
chr5	1494882	1494883	0.0072	LPCAT1
chr5	134554607	134554608	0.0093	JADE2
chr5	134554648	134554649	0.0023	JADE2
chr5	134554674	134554675	0.0084	JADE2
chr5	135444747	135444748	0.0088	DCANP1,TIFAB
chr5	135444790	135444791	0.0098	DCANP1,TIFAB
chr5	141604490	141604491	0.0036	DIAPH1
chr5	141604493	141604494	0.0043	DIAPH1
chr5	147485106	147485107	0.0064	DPYSL3
chr5	147485131	147485132	0.0072	DPYSL3
chr5	147485175	147485176	0.0064	DPYSL3
chr5	148826960	148826961	0.0081	ADRB2
chr5	160001636	160001637	0.0063
chr5	177429775	177429776	0.0026	GRK6
chr5	178993774	178993775	0.008	GRM6
chr6	11044628	11044629	0.001	ELOVL2
chr6	11044640	11044641	0.0096	ELOVL2
chr6	11771045	11771046	0.009	ADTRP
chr6	14500162	14500163	0.0044
chr6	14500167	14500168	0.008
chr6	14500219	14500220	0.0084
chr6	20038980	20038981	0.0096
chr6	28863293	28863294	0.0086
chr6	30491857	30491858	0.0035	HLA-E
chr6	30491882	30491883	0.0086	HLA-E
chr6	30656859	30656860	0.0061	DHX16
chr6	31575392	31575393	0.0025	TNF
chr6	31575398	31575399	0.002	TNF
chr6	31575400	31575401	0.001	TNF
chr6	31575415	31575416	0.0055	TNF
chr6	31575442	31575443	0.0033	TNF
chr6	31575489	31575490	0.0065	TNF
chr6	31575512	31575513	0.0057	TNF
chr6	31575523	31575524	0.0098	TNF
chr6	31575788	31575789	0.0097	TNF
chr6	31575980	31575981	0.0081	TNF
chr6	31580514	31580515	0.0036	LTB
chr6	31580537	31580538	0.0086	LTB
chr6	31580544	31580545	0.0098	LTB
chr6	31580563	31580564	0.0029	LTB
chr6	31730560	31730561	0.0065	DDAH2,CLIC1
chr6	33669022	33669023	0.007	ITPR3
chr6	33669051	33669052	0.0081	ITPR3
chr6	33669070	33669071	0.0055	ITPR3
chr6	33669133	33669134	0.006	ITPR3
chr6	35973887	35973888	0.0065	SLC26A8
chr6	43114558	43114559	0.002	PTK7
chr6	43114649	43114650	0.0072	PTK7
chr6	43174292	43174293	0.0064	SRF
chr6	43926858	43926859	0.0026
chr6	43926884	43926885	0.0061
chr6	43926902	43926903	0.0067
chr6	106316165	106316166	0.0072	ATG5
chr6	111973301	111973302	0.0079
chr6	111973315	111973316	0.0064
chr6	111973323	111973324	0.0032
chr6	111973329	111973330	0.0025
chr6	111973341	111973342	0.0061
chr6	111973353	111973354	0.0063
chr6	111979820	111979821	0.0004
chr6	111979866	111979867	0.0081
chr6	111979887	111979888	0.0005
chr6	111979903	111979904	0.0004
chr6	125789761	125789762	0.0087	NCOA7
chr6	139164199	139164200	0.0093	HECA
chr6	155216921	155216922	0.0061	TIAM2
chr6	166495291	166495292	0.0057	RPS6KA2
chr7	1473717	1473718	0.0079	INTS1
chr7	5528350	5528351	0.0087	ACTB
chr7	5781965	5781966	0.0097	RNF216
chr7	12685784	12685785	0.0093	ARL4A
chr7	12685798	12685799	0.0097	ARL4A
chr7	38368505	38368506	0.0023
chr7	95596340	95596341	0.0098	PDK4
chr7	106112916	106112917	0.0023	SYPL1
chr7	138992179	138992180	0.0057
chr7	138992192	138992193	0.008
chr7	138992223	138992224	0.0097
chr7	149284495	149284496	0.0069	ZNF783
chr7	157392792	157392793	0.0035	DNAJB6
chr8	669721	669722	0.0076	ERICH1
chr8	669875	669876	0.0094	ERICH1
chr8	1792013	1792014	0.0096	CLN8,KBTBD11-OT1
chr8	20220473	20220474	0.008	ATP6V1B2
chr8	23973459	23973460	0.0091
chr8	24913829	24913830	0.0089	NEFM
chr8	91048260	91048261	0.0047
chr8	91048288	91048289	0.0033
chr8	91048340	91048341	0.0064
chr8	123272139	123272140	0.0086	ZHX1-C8orf76,ZHX1
chr8	123272153	123272154	0.008	ZHX1-C8orf76,ZHX1
chr8	143793154	143793155	0.0079	SCRIB
chr8	143954123	143954124	0.0079	PLEC
chr8	143954155	143954156	0.0081	PLEC
chr9	120926377	120926378	0.0047	TRAF1
chr9	120926467	120926468	0.0028	TRAF1
chr9	130938318	130938319	0.0066	FIBCD1
chr9	133255766	133255767	0.0097	ABO
chr9	133257476	133257477	0.0081	ABO
chr9	136946258	136946259	0.005	FBXW5,C8G
chrX	12868083	12868084	0.0063	TLR7
chrX	13653187	13653188	0.0079	TCEANC
chrX	13653265	13653266	0.0042	TCEANC
chrX	13653270	13653271	0.0064	TCEANC
chrX	13653272	13653273	0.003	TCEANC
chrX	13653283	13653284	0.0047	TCEANC
chrX	13653288	13653289	0.0043	TCEANC
chrX	15581288	15581289	0.0097	ACE2,ENSG00000285602
chrX	15602919	15602920	0.008	ACE2,ENSG00000285602
chrX	16719324	16719325	0.009	SYAP1
chrX	23782979	23782980	0.0077	SAT1,ENSG00000288706
chrX	35919500	35919501	0.0072	CFAP47
chrX	100636887	100636888	0.0063	TSPAN6
chrX	149504421	149504422	0.0098	IDS,ENSG00000241489
