# Supplementary material for: DNA methylation predicts infection risk in kidney transplant recipients
Source: Life Sci Alliance. 2025 May 5;8(7):e202403124. doi: 10.26508/lsa.202403124 (PMC12053434; doi:10.26508/lsa.202403124)
Supplement: Supplementary file 2 [file LSA-2024-03124_TableS2.xlsx]

## Sheet: Table S2
Table S2 Up-regulated genes in ATG-treated samples
Ensembl ID	Gene symbol	log2FoldChange	pvalue	padj
ENSG00000005108	THSD7A	2.1319	0.00011891	0.019147
ENSG00000019991	HGF	1.4763	0.00033776	0.032814
ENSG00000050628	PTGER3	2.4996	2.7207e-06	0.0029656
ENSG00000081189	MEF2C	1.0547	0.00074964	0.048727
ENSG00000100336	APOL4	1.8002	0.00059819	0.044613
ENSG00000100767	PAPLN	1.08	0.00033873	0.032814
ENSG00000105855	ITGB8	1.7535	0.00081381	0.049559
ENSG00000110079	MS4A4A	1.6636	0.00025028	0.029309
ENSG00000115602	IL1RL1	1.7755	0.00039179	0.034847
ENSG00000122778	KIAA1549	1.9242	0.00016333	0.023677
ENSG00000131016	AKAP12	2.0306	1.3129e-05	0.0060563
ENSG00000131126	TEX101	4.0858	3.8184e-06	0.0030059
ENSG00000132205	EMILIN2	1.0215	3.5793e-06	0.0030059
ENSG00000132470	ITGB4	1.7883	0.00026096	0.029795
ENSG00000132669	RIN2	1.0979	0.00024737	0.029309
ENSG00000133101	CCNA1	1.7476	0.00027169	0.029795
ENSG00000133687	TMTC1	2.5457	5.2163e-05	0.011733
ENSG00000134545	KLRC1	1.4831	0.00018593	0.024394
ENSG00000136231	IGF2BP3	1.3421	4.7854e-05	0.011015
ENSG00000136960	ENPP2	1.1688	0.000275	0.029795
ENSG00000137941	TTLL7	1.5595	1.8023e-06	0.0021282
ENSG00000137942	FNBP1L	1.2637	0.00020756	0.026714
ENSG00000140287	HDC	1.9433	1.7319e-07	0.0012271
ENSG00000142408	CACNG8	1.5071	0.00025362	0.029457
ENSG00000144681	STAC	1.9318	0.00077048	0.049559
ENSG00000145431	PDGFC	1.0476	0.00069999	0.046567
ENSG00000147883	CDKN2B	1.478	0.00028338	0.030149
ENSG00000149294	NCAM1	1.2184	0.00064945	0.04508
ENSG00000149534	MS4A2	1.9475	3.0573e-05	0.0093921
ENSG00000151490	PTPRO	1.0673	0.00062651	0.044907
ENSG00000154269	ENPP3	1.7694	4.7376e-05	0.011015
ENSG00000154856	APCDD1	1.564	0.00072205	0.047767
ENSG00000154914	USP43	1.2094	0.00063745	0.044907
ENSG00000158528	PPP1R9A	1.7766	1.8348e-05	0.007222
ENSG00000158715	SLC45A3	1.5298	1.0905e-05	0.0054715
ENSG00000160111	CPAMD8	1.0552	0.00029584	0.030811
ENSG00000161929	SCIMP	1.1264	0.00061569	0.044907
ENSG00000162745	OLFML2B	2.2871	6.6668e-05	0.013496
ENSG00000163106	HPGDS	1.9622	0.00039685	0.034847
ENSG00000163751	CPA3	1.5316	0.0003125	0.031857
ENSG00000163814	CDCP1	1.6087	0.00063245	0.044907
ENSG00000163823	CCR1	1.8542	4.8196e-05	0.011015
ENSG00000164125	GASK1B	1.4914	0.00024812	0.029309
ENSG00000165626	BEND7	1.5448	0.00080316	0.049559
ENSG00000169224	GCSAML	1.7617	2.968e-05	0.0093879
ENSG00000169744	LDB2	1.7022	0.0001466	0.022534
ENSG00000170458	CD14	1.3028	0.00037058	0.033661
ENSG00000172179	PRL	2.875	0.00016542	0.023677
ENSG00000177575	CD163	1.3741	0.0004001	0.034847
ENSG00000178538	CA8	1.7883	3.5458e-05	0.0094799
ENSG00000179168	GGN	3.399	0.00040999	0.034947
ENSG00000179348	GATA2	1.6443	3.2939e-05	0.0093921
ENSG00000179776	CDH5	2.306	4.5009e-05	0.011015
ENSG00000181634	TNFSF15	2.2598	2.4481e-05	0.0084608
ENSG00000186407	CD300E	1.1506	0.00018232	0.024394
ENSG00000189013	KIR2DL4	1.8438	0.00064334	0.044907
ENSG00000196139	AKR1C3	1.3118	0.00010811	0.018259
ENSG00000197253	TPSB2	2.5595	0.00022075	0.027682
ENSG00000198113	TOR4A	1.0168	0.00016333	0.023677
ENSG00000198838	RYR3	1.8348	8.5344e-05	0.016124
ENSG00000205846	CLEC6A	1.4948	0.00050148	0.039389
ENSG00000254521	SIGLEC12	2.9249	9.4418e-05	0.016724
ENSG00000263961	RHEX	2.0834	7.1463e-05	0.014064
