# Supplementary material for: DNA methylation predicts infection risk in kidney transplant recipients
Source: Life Sci Alliance. 2025 May 5;8(7):e202403124. doi: 10.26508/lsa.202403124 (PMC12053434; doi:10.26508/lsa.202403124)
Supplement: Supplementary file 3 [file LSA-2024-03124_TableS3.xlsx]

## Sheet: Table S3
Table S3. Down-regulated genes in ATG-treated samples
Ensembl ID	Gene symbol	log2FoldChange	pvalue	padj
ENSG00000005513	SOX8	-2.0063	1.1092e-05	0.0054715
ENSG00000013725	CD6	-1.3769	0.00027611	0.029795
ENSG00000050555	LAMC3	-2.473	1.453e-06	0.002057
ENSG00000059915	PSD	-1.3046	0.00013028	0.020742
ENSG00000065717	TLE2	-1.3826	0.00010284	0.017772
ENSG00000069667	RORA	-1.4368	0.00072914	0.047833
ENSG00000070087	PFN2	-1.4615	1.1198e-05	0.0054715
ENSG00000080561	MID2	-1.3671	4.4224e-05	0.011015
ENSG00000091129	NRCAM	-2.1152	0.00063435	0.044907
ENSG00000092096	SLC22A17	-1.2206	0.00067618	0.045742
ENSG00000100100	PIK3IP1	-1.2938	0.00069139	0.046212
ENSG00000100346	CACNA1I	-1.9643	6.2084e-07	0.0017594
ENSG00000102245	CD40LG	-1.1926	0.00034129	0.032814
ENSG00000103522	IL21R	-1.2523	0.00027756	0.029795
ENSG00000105708	ZNF14	-1.0718	0.00018057	0.024394
ENSG00000106686	SPATA6L	-1.5679	3.6883e-06	0.0030059
ENSG00000106993	CDC37L1	-1.0328	4.7796e-06	0.0033864
ENSG00000107731	UNC5B	-2.2751	0.00034054	0.032814
ENSG00000107742	SPOCK2	-1.3676	0.00030261	0.031072
ENSG00000109771	LRP2BP	-1.6057	0.00057558	0.043562
ENSG00000111716	LDHB	-1.1217	9.6796e-06	0.0054715
ENSG00000112394	SLC16A10	-1.8276	1.5968e-06	0.002057
ENSG00000113319	RASGRF2	-1.0701	0.00039481	0.034847
ENSG00000120158	RCL1	-1.0442	0.00018277	0.024394
ENSG00000120915	EPHX2	-1.2691	0.00058592	0.043928
ENSG00000121864	ZNF639	-1.085	0.0004767	0.038163
ENSG00000123612	ACVR1C	-1.3738	0.00041646	0.034947
ENSG00000126353	CCR7	-1.5184	0.00035084	0.032985
ENSG00000127152	BCL11B	-1.4268	3.7249e-06	0.0030059
ENSG00000130921	MTRFR	-1.1202	0.00065218	0.04508
ENSG00000133134	BEX2	-1.2589	0.00066746	0.04561
ENSG00000134709	HOOK1	-1.2381	1.7296e-05	0.0070023
ENSG00000135960	EDAR	-2.2873	0.00036058	0.03352
ENSG00000136603	SKIL	-1.2546	0.00047151	0.038163
ENSG00000142235	LMTK3	-1.0469	0.0003515	0.032985
ENSG00000144152	FBLN7	-2.0204	1.1303e-06	0.002057
ENSG00000151150	ANK3	-1.4203	5.887e-05	0.012834
ENSG00000151640	DPYSL4	-2.2907	0.00034244	0.032814
ENSG00000152495	CAMK4	-1.4542	1.5732e-05	0.006755
ENSG00000154358	OBSCN	-1.109	0.0006779	0.045742
ENSG00000154764	WNT7A	-1.9664	0.00016446	0.023677
ENSG00000156395	SORCS3	-2.8638	7.9503e-07	0.0018776
ENSG00000162545	CAMK2N1	-1.5027	4.5975e-05	0.011015
ENSG00000163600	ICOS	-1.315	0.00080076	0.049559
ENSG00000166133	RPUSD2	-1.1303	0.00023906	0.029202
ENSG00000166582	CENPV	-1.1709	0.00026515	0.029795
ENSG00000167106	EEIG1	-1.27	3.2146e-05	0.0093921
ENSG00000167861	HID1	-1.4177	0.00022772	0.028305
ENSG00000168056	LTBP3	-1.0181	2.8131e-05	0.0093879
ENSG00000169194	IL13	-2.3841	0.0008114	0.049559
ENSG00000170074	FAM153A	-1.6315	0.00029789	0.030811
ENSG00000170209	ANKK1	-1.6342	0.0008184	0.049559
ENSG00000170989	S1PR1	-1.1807	8.2844e-05	0.015864
ENSG00000171680	PLEKHG5	-1.4738	0.00034273	0.032814
ENSG00000171747	LGALS4	-2.4854	3.3976e-07	0.0016048
ENSG00000173258	ZNF483	-1.5877	4.1293e-05	0.010639
ENSG00000174136	RGMB	-1.6424	1.4997e-06	0.002057
ENSG00000175544	CABP4	-1.1122	6.2114e-05	0.013106
ENSG00000177034	MTX3	-1.0884	0.00039861	0.034847
ENSG00000177570	SAMD12	-1.4296	0.00078346	0.049559
ENSG00000177707	NECTIN3	-2.1654	1.2679e-08	0.00017967
ENSG00000178038	ALS2CL	-1.0867	0.00014531	0.022534
ENSG00000178562	CD28	-1.2781	0.00063355	0.044907
ENSG00000182107	TMEM30B	-1.8305	5.69e-06	0.0038394
ENSG00000182324	KCNJ14	-1.1762	0.00045689	0.037423
ENSG00000182463	TSHZ2	-2.1215	1.2056e-06	0.002057
ENSG00000182809	CRIP2	-1.3042	0.0004722	0.038163
ENSG00000184515	BEX5	-1.5883	6.2895e-05	0.013106
ENSG00000185761	ADAMTSL5	-1.2993	0.00051365	0.039773
ENSG00000186310	NAP1L3	-1.381	8.0108e-05	0.01555
ENSG00000186854	TRABD2A	-1.6504	1.5339e-05	0.006755
ENSG00000187607	ZNF286A	-1.0095	3.4466e-05	0.0093921
ENSG00000188818	ZDHHC11	-1.0906	0.00014912	0.022534
ENSG00000188868	ZNF563	-1.3087	0.00018436	0.024394
ENSG00000189283	FHIT	-1.4184	2.4014e-05	0.0084608
ENSG00000196557	CACNA1H	-1.684	4.5832e-07	0.0016236
ENSG00000196739	COL27A1	-2.1326	0.00010824	0.018259
ENSG00000198780	FAM169A	-1.3327	0.00037942	0.034245
ENSG00000198832	SELENOM	-1.4644	4.2849e-06	0.0031956
ENSG00000198932	GPRASP1	-1.6773	9.4024e-06	0.0054715
ENSG00000215788	TNFRSF25	-1.4534	8.473e-06	0.0054574
ENSG00000255150	EID3	-1.0818	6.8116e-05	0.013594
ENSG00000265817	FSBP	-1.3304	0.00079526	0.049559
ENSG00000268041	ERFL	-1.2759	5.3475e-05	0.01184
