# Supplementary material for: DNA methylation predicts infection risk in kidney transplant recipients
Source: Life Sci Alliance. 2025 May 5;8(7):e202403124. doi: 10.26508/lsa.202403124 (PMC12053434; doi:10.26508/lsa.202403124)
Supplement: Supplementary file 4 [file LSA-2024-03124_TableS4.xlsx]

## Sheet: Table S4
Table S4. Up-regulated genes in post-Tx samples
Ensembl ID	Gene symbol	log2FoldChange	pvalue	padj
ENSG00000008438	PGLYRP1	1.995	0.00010821	0.031509
ENSG00000065618	COL17A1	2.8049	2.4462e-05	0.020543
ENSG00000072954	TMEM38A	1.384	2.5935e-06	0.0085014
ENSG00000086548	CEACAM6	2.7729	5.5807e-05	0.023022
ENSG00000096006	CRISP3	2.9634	2.8622e-06	0.0085014
ENSG00000100985	MMP9	2.2122	0.00018786	0.043043
ENSG00000101425	BPI	2.5599	2.6241e-06	0.0085014
ENSG00000104043	ATP8B4	1.1591	5.5545e-05	0.023022
ENSG00000107731	UNC5B	2.5375	4.777e-05	0.023022
ENSG00000112742	TTK	1.5201	3.6464e-05	0.020569
ENSG00000124490	CRISP2	3.0788	8.5556e-05	0.028235
ENSG00000129951	PLPPR3	2.6781	8.8081e-05	0.028437
ENSG00000140284	SLC27A2	1.9699	1.1766e-05	0.014442
ENSG00000142583	SLC2A5	1.721	7.4422e-05	0.027631
ENSG00000143476	DTL	1.7051	8.375e-06	0.01382
ENSG00000148175	STOM	1.0916	0.00015161	0.038821
ENSG00000154451	GBP5	1.6896	6.6114e-05	0.026537
ENSG00000155966	AFF2	1.6575	3.1815e-05	0.020543
ENSG00000157554	ERG	2.2686	1.0551e-05	0.014442
ENSG00000163958	ZDHHC19	2.5765	5.6707e-06	0.012031
ENSG00000163959	SLC51A	2.5166	1.8509e-05	0.01718
ENSG00000186583	SPATC1	1.6923	0.0002216	0.047695
ENSG00000188761	BCL2L15	1.6378	0.00011261	0.03216
ENSG00000197506	SLC28A3	2.0514	7.9716e-05	0.028235
ENSG00000197653	DNAH10	1.7818	7.1936e-05	0.027393
ENSG00000198829	SUCNR1	2.1769	4.795e-05	0.023022
ENSG00000204839	MROH6	1.0931	0.00016561	0.040812
ENSG00000257017	HP	3.0472	1.0457e-06	0.0085014
ENSG00000272398	CD24	2.0797	2.8373e-05	0.020543
