# Supplementary material for: DNA methylation predicts infection risk in kidney transplant recipients
Source: Life Sci Alliance. 2025 May 5;8(7):e202403124. doi: 10.26508/lsa.202403124 (PMC12053434; doi:10.26508/lsa.202403124)
Supplement: Supplementary file 5 [file LSA-2024-03124_TableS5.xlsx]

## Sheet: Table S5
Table S5. Down-regulated genes in post-Tx samples
Ensembl ID	Gene symbol	log2FoldChange	pvalue	padj
ENSG00000004939	SLC4A1	-3.1926	9.6907e-05	0.02996
ENSG00000007350	TKTL1	-1.5943	3.878e-05	0.020569
ENSG00000010379	SLC6A13	-2.2961	9.0818e-05	0.028697
ENSG00000082146	STRADB	-1.9584	6.9105e-05	0.027007
ENSG00000086506	HBQ1	-2.4845	0.00015154	0.038821
ENSG00000100362	PVALB	-2.1702	0.00015661	0.039422
ENSG00000104892	KLC3	-3.0919	0.00020047	0.04499
ENSG00000105610	KLF1	-3.5794	4.1283e-06	0.010218
ENSG00000108309	RUNDC3A	-2.6925	5.2121e-05	0.023022
ENSG00000125780	TGM3	-4.4451	3.055e-05	0.020543
ENSG00000130821	SLC6A8	-2.1245	3.6943e-05	0.020569
ENSG00000131126	TEX101	-3.3696	0.0001225	0.033824
ENSG00000132465	JCHAIN	-2.3865	1.4341e-06	0.0085014
ENSG00000136842	TMOD1	-2.4996	7.3491e-06	0.013643
ENSG00000137941	TTLL7	-1.2973	5.4527e-05	0.023022
ENSG00000140287	HDC	-1.583	1.4587e-05	0.014442
ENSG00000141469	SLC14A1	-2.0647	5.5765e-05	0.023022
ENSG00000142408	CACNG8	-1.7678	1.2494e-05	0.014442
ENSG00000145335	SNCA	-2.6592	3.8151e-05	0.020569
ENSG00000147689	FAM83A	-3.4006	0.00017708	0.041743
ENSG00000153823	PID1	-1.396	0.00013888	0.03683
ENSG00000158578	ALAS2	-3.6123	3.4799e-05	0.020569
ENSG00000164849	GPR146	-1.7167	0.00013728	0.03683
ENSG00000166947	EPB42	-3.0678	0.00020556	0.04499
ENSG00000167768	KRT1	-3.21	8.5233e-05	0.028235
ENSG00000169877	AHSP	-3.305	0.000206	0.04499
ENSG00000171552	BCL2L1	-1.8637	8.0577e-05	0.028235
ENSG00000178538	CA8	-1.6741	8.2626e-05	0.028235
ENSG00000179914	ITLN1	-2.3006	2.5796e-05	0.020543
ENSG00000187244	BCAM	-3.7956	1.4394e-05	0.014442
ENSG00000196517	SLC6A9	-3.114	3.0038e-05	0.020543
ENSG00000198336	MYL4	-3.2851	1.3735e-05	0.014442
ENSG00000206172	HBA1	-2.8943	0.00017483	0.041743
ENSG00000206177	HBM	-3.2628	0.00010087	0.02996
ENSG00000206531	CD200R1L	-3.5504	2.9573e-05	0.020543
ENSG00000223609	HBD	-3.1338	5.129e-05	0.023022
ENSG00000238243	OR2W3	-2.2361	0.00012299	0.033824
ENSG00000242612	DECR2	-1.9231	0.00010006	0.02996
