# Supplementary material for: DNA methylation predicts infection risk in kidney transplant recipients
Source: Life Sci Alliance. 2025 May 5;8(7):e202403124. doi: 10.26508/lsa.202403124 (PMC12053434; doi:10.26508/lsa.202403124)
Supplement: Supplementary file 6 [file LSA-2024-03124_TableS6.xlsx]

## Sheet: Sheet1
Table S6. Days to acute rejection
Subject	Induction	Days from Tx to rejection
1354	SIMULECT	2
1481	SIMULECT	130
1482	SIMULECT	7
1496	SIMULECT	88
1510	ATG	30
1527	ATG	34
1528	ATG	-
1531	ATG	74
1550	ATG	136
1567	ATG	263
U1184R	ATG	33
