# Supplementary material for: DNA methylation predicts infection risk in kidney transplant recipients
Source: Life Sci Alliance. 2025 May 5;8(7):e202403124. doi: 10.26508/lsa.202403124 (PMC12053434; doi:10.26508/lsa.202403124)
Supplement: Supplementary file 8 [file LSA-2024-03124_TableS8.xlsx]

## Sheet: Table S7
Table S8. WGBS datasets for cell type deconvolution
CellType	Accession	Database
CD4 T cell	GSM5652279	GEO
CD4 T cell	GSM5652280	GEO
CD4 T cell	GSM5652281	GEO
CD4 T cell	GSM5652285	GEO
CD4 T cell	GSM5652286	GEO
CD4 T cell	GSM5652287	GEO
CD4 T cell	GSM5652291	GEO
CD4 T cell	GSM5652292	GEO
CD4 T cell	GSM5652293	GEO
CD8 T cell	GSM5652282	GEO
CD8 T cell	GSM5652283	GEO
CD8 T cell	GSM5652284	GEO
CD8 T cell	GSM5652288	GEO
CD8 T cell	GSM5652289	GEO
CD8 T cell	GSM5652290	GEO
CD8 T cell	GSM5652294	GEO
CD8 T cell	GSM5652295	GEO
naïve T cell	GSM5652296	GEO
naïve T cell	GSM5652297	GEO
naïve T cell	GSM5652298	GEO
NK cell	GSM5652299	GEO
NK cell	GSM5652300	GEO
NK cell	GSM5652301	GEO
Monocyte	GSM5652302	GEO
Monocyte	GSM5652303	GEO
Monocyte	GSM5652304	GEO
B cell	GSM5652316	GEO
B cell	GSM5652317	GEO
B cell	GSM5652318	GEO
B cell	GSM5652319	GEO
B cell	GSM5652320	GEO
NeutrophilBand	S00JGXA1	Blueprint
NeutrophilBand	S00JMLA1	Blueprint
NeutrophilBand	S00VEQA1	Blueprint
